# Supplementary material for: Direct conversion of human fibroblasts into therapeutically active vascular wall-typical mesenchymal stem cells
Source: Cell Mol Life Sci. 2019 Nov 11;77(17):3401–22. doi: 10.1007/s00018-019-03358-0 (PMC7426315; doi:10.1007/s00018-019-03358-0)
Supplement: Supplementary file 2 — Supplementary material 2 (XLSX 42 kb) [file 18_2019_3358_MOESM2_ESM.xlsx]

## Sheet: Table S3
Supplemental Table S3
Epigenetic age prediction using the RnBeads software package tool MethylAger.
Sample_Name	Sample_Well	Sample_Group	Pool_ID	Sentrix_ID	Predicted Male Probability	Predicted Sex	Predicted Age			predicted Age	Mean	SD
Ctrl_1	A08	153	202139520166	R01C01	0.199271	female	28,132463011		Ctrl_1	28.1325	30.3742	3.17026
Ctrl_2	A09	161	202139520137	R01C01	0.010277	female	32,615888181		Ctrl_2	32.6159
Ctrl_3	B08	154	202139520166	R02C01	0.999382	male	102,429737875
Ctrl_4	B09	162	202139520137	R02C01	0.990167	male	105,08636049
Fibs_1	C08	155	202139520166	R03C01	0.0988446	female	38,556770069		Fibs_1	38.5568	29.1935	10.4329
Fibs_2	C09	163	202139520137	R03C01	0.999993	male	31,076430267		Fibs_2	31.0764
Fibs_3	D08	156	202139520166	R04C01	0.999771	male	17,947384923		Fibs_3	17.9474
Fibs_4	D09	164	202139520137	R04C01	0.999992	male	94,834653784
H1	E08	157	202139520166	R05C01	0.00606336	female	33,214731731		H1	33.2147	32.3281	3.69368
H2	E09	165	202139520137	R05C01	0.000155973	female	35,582709789		H2	35.5827
H3	F07	150	202139520182	R06C01	0.0127729	female	27,018944497		H3	27.0189
H4	F08	158	202139520166	R06C01	0.198236	female	33,496031977		H4	33.496
IPSC_1	F09	166	202139520137	R06C01	0.000916289	female	?0,325476047
IPSC_2	G07	151	202139520182	R07C01	0.0184069	female	?0,248409398
IPSC_3	G08	159	202139520166	R07C01	0.0234089	female	?0,525054393
MSC_1	G09	167	202139520137	R07C01	0.000354996	female	47,545294753		MSC_1	47.5453	51.0212	5.55855
MSC_2	H07	152	202139520182	R08C01	0.038601	female	51,647869174		MSC_2	51.6479
MSC_3	H08	160	202139520166	R08C01	0.999838	male	46,275007645		MSC_3	46.275
MSC_4	H09	168	202139520137	R08C01	0.00027875	female	58,616694076		MSC_4	58.6167
Four biological replicates were processed for DNA methylation analysis.
DNA methylation data was used to predict the epigenetic age, as patient material is routinely processed anonymously.
Human induced pluripotent stem cells (rejuvenation) were included as control.
Fibroblasts from very old individuals (highlighted in red) were excluded from further downstream analyses.

## Sheet: Table S4
Supplemental Table S4
Gene sets used for GSEA
Kaltz et al., Exp. Cell. Res. (2010)				Kaltz et al., Exp. Cell. Res. (2010)			Kubo et al., Genes to Cells (2009)				Sivanathan et al., Stem Cells Int (2017)		Klein et al., Scientifc reports (2013)				Klein et al., unpublished						Roson-Burgo et al., 2016
Bone marrow-derived MSC (BM-MSC)				Bone marrow-derived MSC (BM-MSC)			Genes expressed selectively in BM-MSC				Untreated-MSC (UT-MSC vs.		VW-MSC-specific genes upon HOX silencing				VW-MSC specific genes versus hAoSMC						Differentially expressed genes in placental MSCs (PL-MSC)
and stromal cells derived from umbilical veins (UVSC)				and stromal cells derived from umbilical veins (UVSC)			as compared with fibroblasts, osteoblasts, chondrocytes and adipocytes				IFN-𝛾 treated MSC (MSC-𝛾)		VW-specific genes										versus (human skin) fibroblasts
(Membrane associated genes 2-fold more)				(Membrane-associated genes; CD selection)
													All differentially regulated genes		Down-regulated genes		Angio-related genes			Immuno-related genes			Fibroblasts		PL-MSC
Gene Symbol	FC BM-MSC vs. UVSC			Gene Symbol	FC BM-MSC vs. UVSC		Gene Symbol				Gene Symbol		Gene Symbol		Gene Symbol		Gene Symbol	FC MSC vs. hAoSMC		Gene Symbol	FC MSC vs. hAoSMC		Gene Symbol		Gene Symbol
NPR3	109.242			LEPR	24.0771		CHI3L1				LRRC15		PSG5		GALNT1		PDPN	91.172		HLA-DRA	357.954		AC008440.2		AC003092.2
FGFR2	51.6278			CD36	12.9242		FLG				KIAA1199		PSG6		ARL6IP5		PDPN	80.2566		HLA-DRA	268.255		AC112217.2		AC012409.1
ITGA11	51.0154			FGFR2	12.8866		KRT19				RNU5A-8P		ATF3		RBPJ		LAMA1	13.4755		HLA-DPA1	162.235		ADAM33		AC026250.2
ITGA11	45.7768			VCAM1	11.0167		DGKG				COL10A1		MX1		DBI		COL15A1	13.2222		HLA-DRB1	78.5757		ADH1B		AC069155.1
VCAM1	32.6914			ITGB2	9.39784		F2RL1				COL3A1		LOC387763		PLP2		HMOX1	6.26985		HLA-DRB1	68.4413		AIM1		AC090625.2
SCUBE3	25.8111			TLR4	6.9623		HB2B				HIST1H2A		HIST1H2BD		ACSS3		CSPG4	5.19354		HLA-DRB1	49.1123		AK5		ADAM23
NOTCH3	23.496			CD74	4.89293		KRT18				SCD		IFI27		SFRS2		ANPEP	4.57481		HLA-DPA1	36.4027		APCDD1		ADRA1D
PCDHB4	19.8776			CD4	4.26691		KRTAP1-1				U2		HIST2H4A		MANF		C1GALT1	4.39807		HLA-DRB1	24.0223		APOD		AL121578.3
PTGES	18.4681			CD24	4.11328		LOC401097				HIST1H3		HIST2H4A		ZNF207		MEOX2	4.23082		SPON2	12.6229		AQP9		ALDH1A1
SLC16A4	18.154			ENG	3.79865		SLC14A1				HIST1H1B		HIST1H2AC		DBI		HOXB2	3.72601		GPR68	8.21412		BMPER		ALDH1A2
NPR3	18.0927			JAG1	3.70714		CDCP1				KDELR3		EPSTI1		DBI		ARHGAP22	3.70402		IFI30	8.1244		C9orf21		AMIGO2
PCDHB10	17.8737			PDGFRB	3.55428		CFI				SNORD114-11		GDF15		KDELR3		TNFAIP2	3.1035		HLA-DMA	6.9591		CCBE1		ANO4
GALNAC4S-6ST	17.3973			TNFSF10	3.45034		CNTNAP3				WISP1		IFI6		SFPQ		FOXM1	3.07311		KIT	5.99134		CCDC102B		AR
ITGB2	16.712			FY	3.37692		FRMD5				U3		RSPO3		MLL5		SIGIRR	2.52466		GAS1	5.90355		CCRL1		ATRNL1
TSPAN18	15.0491			IL1R1	3.25935		GATA6				HIST1H2BM		ISG15		KHDRBS1		TGFBR2	2.26358		HLA-DPB1	5.61644		CDON		BRIP1
NFASC	13.9473			C5R1	3.13662		HNT				COL1A1		DDIT3		MAP4K4		SIGIRR	2.16419		PROCR	4.73938		CH25H		C10orf57
HAS1	13.0304			ITGAV	3.01734		KRTAP1-5				HIST1H3		HIST1H2BD		SNRPA1		DCN	2.10494		F2RL1	3.66741		CLIC2		C12orf59
TLR4	12.7331			LRP1	2.67121		KRTAP2–2				AL732479.1		MSC		DCBLD2		DCN	2.09709		CD276	3.10676		COLEC12		C16orf52
XG	11.4188			CSF2RB	2.5853		KRTHA4				ADAM12		ZDHHC11		RDH11		DCN	1.95869		HRH1	2.85786		CYP7B1		C3orf72
PCDHB7	10.9963			IL1R2	2.43789		LOC285758				ENPP1		IFITM1		SYPL1		ENG	1.92666		SECTM1	2.58777		DKK2		C9orf167
SLC22A23	10.1012			JAM2	2.42906		LOC389734				NDNF		HIST1H2BC		PTPLAD1		GNA13	1.62843		CD164	2.29052		DNM1		CACNA1H
PCDHB2	9.9076			CCR5	2.41361		LYPDC1				DHCR7		---		SPAG9		VEZF1	1.37424		GEM	2.23461		GLDN		CADPS2
SMOC1	9.81884			CD14	2.39052		RARRES1				DHCR24		---		HNRNPA3		TCF7L2	0.747272		CD164	2.07578		GLI3		CAMK1G
PSG9	9.51241			CEACAM8	2.3835		RGS4				RGS4		HIST3H2A		THRAP3		SMAD5	0.722114		TNFAIP6	2.07169		GRPR		CAPN6
GALNT5	9.26671			CD97	2.32655		SOX11				CRABP2		SLC15A3		DCBLD2		SEMA5A	0.637324		CD164	2.03738		GTSF1		CARD16
MGAM	8.87067			IL6R	2.27202		TRPC4				KIF20A		EFCAB7		DNASE1L1		CXCL12	0.62042		MAVS	2.0108		IGSF10		CKS2
ALPL	8.20189			BST1	2.24039		CD33L3				U1		HIST1H2BC		SFRS2		SEMA5A	0.508846		HLA-B	1.89014		KIAA0802		CNTN4
PTGES	7.33485			ITGA5	2.23203		LOC285758						HIST2H2BE		MAP4K4		SEMA5A	0.495524		HLA-B	1.84197		KIT		CTSH
ATP10A	7.07419			RHCE	2.2098		LOC389734						DDX60		SCFD2		SSH1	0.475095		HLA-G	1.61579		LRRC15		CYTSB
RHBDL2	6.94373			IFNGR1	2.12065		LYPDC1						HIST1H2BH		EBP		LOX	0.448952		HLA-B	1.60429		MASP1		DGKH
SLC25A27	6.87729			MCAM	2.0677		RARRES1						HIST2H2AA3		ZWILCH		LOX	0.446979		HLA-E	1.55714		MBNL3		DNAM1
HLA-DMA	6.45265						RGS4						TXNIP		NT5DC1		RECK	0.429646		HLA-E	1.52267		MMP27		(CD226)
SNTB1	6.42343						SOX11						IFITM1		RILPL2		EPAS1	0.391532		MICB	1.50845		OMD		DTNA
MFAP3L	6.14784						TRPC4						LOC399491		NTSR1		CXCL12	0.386512		IRS2	1.40422		OR1H1P		E2F7
MR1	6.07152						DCBLD2						ATF5		SYNCRIP		NRP1	0.363134		HLA-G	1.32221		OR1Q1		ETV4
PCDHB14	6.0528						ENG						EPSTI1		SFRS2		LEPR	0.357405		CBARA1	1.29035		OSR2		F2RL1
CD4	5.88782						ESM1						ENPP2		HADHA		COL5A1	0.347361		CD46	0.6769		PAX3		FABP4
COX7A1	5.64027						IFI30						---		CEP170		COL5A1	0.329927		IL17D	0.580766		PDGFRL		FAM105A
COPZ2	5.58503						IL6						DACT1		RANBP1		SMARCD3	0.262165		MALT1	0.537762		PHACTR3		FAM155A
KCNMB1	5.4005						LOC152742						NFIL3		MOBKL1B		COL4A2	0.254062		GALNT2	0.522943		PLEKHG1		FAM60A
RHOB	5.16894						LOXL2						STAT1		ANKRD12		COL4A2	0.245788		MLF2	0.514452		PLXNC1		FJX1
FGFR2	5.15955						LXN						DNER		TFPI		APOLD1	0.220433		LOC285550	0.475848		PRLR		GAS2L3
FGFR2	5.10042						PAK3						TFEB		LRP8		JAG1	0.214396		GALNT2	0.446411		RCAN2		GBP4
MR1	5.07723						RAB27B						KLF7		SCUBE3		JAG1	0.193189		GALNT2	0.420872		ROBO2		GCLC
ANKH	5.07661						RAC2						LOC220930		MAP4K4		SHROOM3	0.162977		LOC285550	0.3567		RP11-392O17.1		GLRXP3
PCDHB6	4.96443						TGM2						TUFT1		PPIL5		ANGPT1	0.155518		SOX4	0.353655		RXFP1		GPR126
CD74	4.92362						ZNF423						PLK2		LYPLA1		JAG1	0.149927		CFH	0.330432		SECTM1		GPR37
ROR1	4.90117						ADAMTS1						SLC3A2		MEG3		JAG1	0.141954		F11R	0.307699		SEMA3D		HMGA2
NRXN2	4.75505						ARHGAP22						FST		DUT		RHOB	0.128011		SOX4	0.294877		SIPA1L2		HOXD10
PRKD1	4.72381						BDNF						ENPP2		PCDH7		CDH13	0.107689		SOX4	0.277611		SLC9A9		HSD17B2
RHOB	4.68599						BRCC2								NT5DC1		ANGPT1	0.103472		ULBP2	0.252831		STK32B		HTR1D
PDGFRB	4.57479						C13orf31						CCDC80		CHEK1		TGM2	0.0924674		CFH /	0.239791		SVIL		HTR2B
B4GALT1	4.51834						CCL26						KCNE4		---		TGM2	0.0843861		PTGER4	0.214383		TDO2		IFIT2
SNTB1	4.48487						CCND1						HIST1H2BI		METTL9		EFNB2	0.083009		ADSSL1	0.214303		TFAP2C		IFIT3
SYT12	4.28301						CCNE2						HIST1H2BE		EDEM3		IL8	0.0773776		PXDN	0.187587		TGFBR3		INA
TM4SF10	4.08376						CPA4						C6orf145		CDC42		CCL2	0.039352		PXDN	0.172064		THBS4		KCNA3
SGCD	4.04028						EGFL3						BTG2		MAP4K4		TGM2	0.0132132		BST2	0.159371		THRB		KRT19
GHR	4.00462						ETV1						IFRD1		ST3GAL5								TWIST1		LAMA1
PLCE1	3.91781						FAM40B						CITED2		DNAJC9								TWIST2		LCP1
LY96	3.89199						HECW2						OTUD1		RPA3										LIMS1
CERCAM	3.85716						HGF						NPIP		HSP90B1										LPCAT2
TRPC4	3.85038						HMGA2						LBH		ARPP19										LRRC1
TM4SF10	3.72543						IER3						IFRD1		EDNRB										MAP3K5
PLXND1	3.68955						ITGA2						TAP2		GPR56										MAPK8
SLC1A1	3.67657						KCTD16						RCAN1		TOP1										MCTP1
AZGP1	3.49529						KIAA0746						KCNE4		CHEK1										MSI2
PTPRG	3.49424						KIAA1913						HIST1H2BK		PHF19										MUM1L1
DCAMKL1	3.48694						KLF12						CITED2		PHLDA1										NCAM1
PAMCI	3.47994						KRTAP2-1						HIST1H1C		PCDH7										(CD56)
UNC5C	3.46523						LAMA3						VGLL3		PPFIBP1										NEFM
ITGB5	3.42267						LOC157693						IER3		HECTD1										NETO2
ATP9A	3.3967						LOC399947						TMEM200B		ANP32E										NID1
GCNT1	3.35543						LRB2BP						IRS2		PPAPDC1B										NNAT
SNTB1	3.34457						MET						SGCG		TYMS										NR2F1
TRPC4	3.3148						NALP1						MAP3K8		NDE1										PAMR1
ENG	3.30067						NETO2						LGALS3BP		KDELR3										PCDH10
MARVELD2	3.2834						NTN4						TAGLN		CEP170										PDCD1LG2
IL11RA	3.19967						PASK						FGF7		HSPD1										PDGFC
ENG	3.15825						PDE5A						LOC100288911		ILF3										PLAT
CHST3	3.10757						PLCXD2						C9orf150		SIGLEC15										PLBD1
SLC31A2	3.05556						PODXL						FST		PSMC3IP										PLCXD3
LRP1	2.88384						PRDM16						EPHA4		HMGA2										PMAIP1
SLC25A27	2.77946						SAMD3								MPG										RARB
B4GALT1	2.69071						SLC16A4						HIST1H2BK		SH2B3										RASGRP1
P2RY5	2.69062						SLC4A4						MKNK2		CDC27										REN
GALNT5	2.65818						SLC9A7						SLC6A8		MFSD6										RP11-117P22.1
TGFA	2.64276						SMURF2						LYPLAL1		CDK2										RP11-251
SGCD	2.47734						TFPI2						LOC100288442												J8.1
GCNT1	2.45499						TMEM166						FST		SNRPF										RP11-332P22.1
SGCD	2.43993						ABHD2						ID4		BCLAF1										RP11-548O1.1
ADD3	2.42498						ABI3BP						WISP2		RRM1										RP11-87H9.2
FYCO1	2.40211						ADAMTS5						Align!		DUT										RP4-706A16.2
GIMAP5	2.34809						ADD3						ERG		HMGB1										RPS6KA6
HIP1	2.27619						ADORA1						SH3BGR		SMC3										S1PR3
ITGB5	2.26826						ARL7						AKAP8L		ANKH										SCN9A
FGFR2	2.2007						ATP6V1G3						FSTL3		MCM4										SERPINB2
CD97	2.19842						BRIP1						LOC339047		FAM114A1										SGIP1
TPST2	2.15772						C1GALTI						HIST1H2BF		ITGB3BP										SLC16A4
CXCL16	2.11276						C5orf13						SCO2		Align!										SLC1A2
TMC7	2.09575						C6orf105						FILIP1L		DUT										SLC4A8
ADD3	2.08795						CAMK2D						SLC16A3		MCM5										SLITRK4
ADD3	2.08385						CAPZA1								PITPNC1										SNCA
							CDC25A						ASB5		SVIP										SNCAIP
							CDH6						FIBIN		ATRX										SNORD27
							CPNE8						RNF19B		TPX2										SOCS1
							DKFZp313A2432						KLF7		SPOCK3										SORBS1
							DKFZp761P0423						NFATC4		PTGFR										SOX5
							EDEM1						SIRPA		TYMS										SSTR1
							ETV5						CDC42EP3		WWTR1										ST6GALNAC5
							FAM36A						SORBS2		DNAJC9										STRA6
							FAM44A						VDR		ANKH										YPL2
							FCHSD2						TSC22D3		KIF20A										SYT14
							FHL2						---		LIFR										SYT16
							FN1						FILIP1L		CDC6										SYTL5
							FLJ35409						EFEMP1		CTCFL										TFPI2
							FOXP1						RCBTB2		RRM1										TMEM154
							GDF15						ID3		NDP										TMEM51
							GLIPR1						---		EMB										TNFSF15
							HTR7						SLC19A2		POLE2										TNFSF18
							HRB2						EFEMP1		PTTG1										TNFSF4
							IGFBP3						CYR61		LRP8										TRHDE
							KIAA1189						RNF19B		TK1										TRPC4
							KIAA1946						ACPL2		VEPH1										ZNF516
							KIF18A						FLRT2		PTPLAD2										ZNF804A
							LAMA1						TIGD7		CDCA7L
							LOX						ZNF697		CHEK1
							MALAT1						---		RACGAP1
							MAP4K4						FLJ37798		SMC3
							MCFD2						CRY1		SFRP1
							MCOLN3						PKD2		TTC3
							MSCP2						ABL2		MELK
							NEK7						RAB23		TCF19
							NHS						VPS37A		EFNA5
							NUPL1						STX12		FOXM1
							OCIAD2						PPP1R13L		PTGFR
							PAPPA2						SLC7A5		CENPH
							PHLDB2						C21orf91		FANCI
							PKIA						LMO4		FAM64A
							PLAC3						RYBP		PRC1
							PSCDBP						LATS2		CDKN3
							RAMP						SERPINI1		SNED1
							SH3RF1						SLC16A3		---
							SIM2						PPP1R2		ATAD2
							SKI						C7orf70		GGCX
							SLC25A37						RCC2		SPIN4
							SLC26A4						JUB		HHIP
							SLC30A7						SPIRE1		FAM54A
							SLC4A4						NR3C1		LIFR
							SMC2L1						SPATA18		ANKH
							SMYD3						RYBP		KCTD12
							SNK25						MGC9913		DEPDC1
							SSH1						UBAC2		MCM6
							TMEM49						CHPT1		TFDP1
							UGCG						C4orf18		SFRP1
							VEGFC						MXI1		CENPN
							VMP1						CDC42EP3		CDC6
													LYPLAL1		KIF4A
													TRIAP1		TMEM49
													PHF17		SLC14A1
													C4orf18		RAD51
													LARP6		CDKN3
													MGC9913		---
													RNF135		OIP5
													XPR1		ANLN
													FOSL2		BIRC5
													VDR		ANLN
													TUG1		WDR76
													TUG1		EPHA7
													DPH3		APOBEC3B
													ZNF532		RPL22L1
													GLIPR2		ATAD2
													ADCY9
													---		ZNF367
													GALNT1		SHCBP1
													ARL6IP5		CEP55
													RBPJ		CENPK
													DBI		DTL
													PLP2		ATAD2
													ACSS3		BIRC5
													SFRS2		DLGAP5
													MANF		NPTX1
													ZNF207		MCM10
													DBI		SLC14A1
													DBI		UHRF1
													KDELR3		SFRP1
													SFPQ		KIAA0101
													MLL5		NCAPG
													KHDRBS1		GINS2
													MAP4K4		NCAPG
													SNRPA1		Align!
													DCBLD2		HMMR
													RDH11		NUSAP1
													SYPL1		DTL
													PTPLAD1		TOP2A
													SPAG9		PBK
													HNRNPA3		TMSB15A
													THRAP3		RRM2
													DCBLD2		RRM2
													DNASE1L1		HGF
													SFRS2
													MAP4K4
													SCFD2
													EBP
													ZWILCH
													NT5DC1
													RILPL2
													NTSR1
													SYNCRIP
													SFRS2
													HADHA
													CEP170
													RANBP1
													MOBKL1B
													ANKRD12
													TFPI
													LRP8
													SCUBE3
													MAP4K4
													PPIL5
													LYPLA1
													MEG3
													DUT
													PCDH7
													NT5DC1
													CHEK1
													---
													METTL9
													EDEM3
													CDC42
													MAP4K4
													ST3GAL5
													DNAJC9
													RPA3
													HSP90B1
													ARPP19
													EDNRB
													GPR56
													TOP1
													CHEK1
													PHF19
													PHLDA1
													PCDH7
													PPFIBP1
													HECTD1
													ANP32E
													PPAPDC1B
													TYMS
													NDE1
													KDELR3
													CEP170
													HSPD1
													ILF3
													SIGLEC15
													PSMC3IP
													HMGA2
													MPG
													SH2B3
													CDC27
													MFSD6
													CDK2
													SNRPF
													BCLAF1
													RRM1
													DUT
													HMGB1
													SMC3
													ANKH
													MCM4
													FAM114A1
													ITGB3BP
													Align!
													DUT
													MCM5
													PITPNC1
													SVIP
													ATRX
													TPX2
													SPOCK3
													PTGFR
													TYMS
													WWTR1
													DNAJC9
													ANKH
													KIF20A
													LIFR
													CDC6
													CTCFL
													RRM1
													NDP
													EMB
													POLE2
													PTTG1
													LRP8
													TK1
													VEPH1
													PTPLAD2
													CDCA7L
													CHEK1
													RACGAP1
													SMC3
													SFRP1
													TTC3
													MELK
													TCF19
													EFNA5
													FOXM1
													PTGFR
													CENPH
													FANCI
													FAM64A
													PRC1
													CDKN3
													SNED1
													---
													ATAD2
													GGCX
													SPIN4
													HHIP
													FAM54A
													LIFR
													ANKH
													KCTD12
													DEPDC1
													MCM6
													TFDP1
													SFRP1
													CENPN
													CDC6
													KIF4A
													TMEM49
													SLC14A1
													RAD51
													CDKN3
													---
													OIP5
													ANLN
													BIRC5
													ANLN
													WDR76
													EPHA7
													APOBEC3B
													RPL22L1
													ATAD2
													ZNF367
													SHCBP1
													CEP55
													CENPK
													DTL
													ATAD2
													BIRC5
													DLGAP5
													NPTX1
													MCM10
													SLC14A1
													UHRF1
													SFRP1
													KIAA0101
													NCAPG
													GINS2
													NCAPG
													Align!
													HMMR
													NUSAP1
													DTL
													TOP2A
													PBK
													TMSB15A
													RRM2
													RRM2
													HGF
													---
